# Supplementary material for: Food safety knowledge, attitude, and hygiene practices of street-cooked food handlers in North Dayi District, Ghana
Source: Environ Health Prev Med. 2021 May 3;26:54. doi: 10.1186/s12199-021-00975-9 (PMC8091506; doi:10.1186/s12199-021-00975-9)
Supplement: Supplementary file 1 — Additional file 1. [file 12199_2021_975_MOESM1_ESM.txt]

US	[C]	UK	[C]
-----
among	18	amongst	0
analyzed	1	analysed	0
behavior	0	behaviour	1
behavioral	0	behavioural	1
behaviors	0	behaviours	1
check	1	cheque	0
color	0	colour	1
diarrhea	0	diarrhoea	2
favor	0	favour	2
generalized	1	generalised	0
industrialized	1	industrialised	0
kilometers	0	kilometres	1
materialize	1	materialise	0
organization	2	organisation	0
patronized	1	patronised	0
practice	27	practise	0
practiced	1	practised	0
practices	54	practises	0
programs	0	programmes	1
toward	4	towards	0
while	7	whilst	0
-----
